# Supplementary material for: An ancient family of lytic polysaccharide monooxygenases with roles in arthropod development and biomass digestion
Source: Nat Commun. 2018 Feb 22;9:756. doi: 10.1038/s41467-018-03142-x (PMC5823890; doi:10.1038/s41467-018-03142-x)
Supplement: Supplementary file 4 — Supplementary Data 1 [file 41467_2018_3142_MOESM4_ESM.xlsx]

## Sheet: Sheet1
List of the 100 most abundant proteins identified in the proteomics of the crop fluids from Thermobia grown on Avicel
The table includes the best blastX hits against NCBInr, E-value, top blastX species and accession, predicted CAZy family and molar percentage abundance calculated from emPAI values obtained from shotgun proteomics. In order to increase the stringency of the analysis, only contigs with 2 or more significant peptide matches were considered.
Contig name	BlastX description	E-value	Hit species	Hit accession	CAZy	Molar %
GASN01003701.1	beta-1,4-endoglucanase	0	Mastotermes darwiniensis	CAD54729	GH9	4
GASN01022958.1	arginine kinase	4.08642e-166	Periplaneta americana	AAT77152		2.4
GASN01003702.1	glycoside hydrolase family 9	1.90778e-47	Aretaon asperrimus	AMH40360	GH9	2.4
GASN01007969.1	chymotrypsin	5.37834e-70	Teleogryllus emma	ABV32556		2.2
GASN01361177.1	PREDICTED: trypsin-1-like isoform X2	3.80597e-25	Megachile rotundata	XP_012146830		2.1
GASN01028452.1	alpha-amylase	1.17437e-180	Blattella germanica	ABC68516	GH13	2
GASN01001083.1	cellulase	5.44601e-109	Coptotermes acinaciformis	AAK12339	GH9	1.9
GASN01327494.1	Pupal cuticle protein Edg-84A-like Protein	1.10755e-23	Tribolium castaneum	EFA03707		1.8
GASN01032070.1	beta-1,4-endoglucanase	0	Mastotermes darwiniensis	CAD54730	GH9	1.8
GASN01005053.1	hypothetical protein	2.32705e-13	Catenulispora acidiphila	WP_015793495	GH30	1.7
GASN01007970.1	chymotrypsin	1.03343e-69	Teleogryllus emma	ABV32556		1.6
GASN01013254.1	Endoglucanase F	1.80394e-133	Zootermopsis nevadensis	KDR16731	GH9	1.6
GASN01017786.1	beta-1,4-endoglucanase 1	0	Panesthia cribrata	AAF80584	GH9	1.5
GASN01000264.1	PREDICTED: uncharacterized protein LOC107436837	5.94427e-74	Parasteatoda tepidariorum	XP_015904140	AA15	1.4
GASN01404332.1	PREDICTED: uncharacterized protein LOC107436837	3.53603e-78	Parasteatoda tepidariorum	XP_015904140	AA15	1.4
GASN01031979.1	PREDICTED: uncharacterized protein LOC100373394	5.02737e-13	Saccoglossus kowalevskii	XP_006826009		1.4
GASN01007821.1	chitinase 1C	8.13741e-111	Macrobrachium nipponense	AHL24866	GH18	1.4
GASN01029584.1	Lactase-phlorizin hydrolase	1.37873e-155	Zootermopsis nevadensis	KDR17465	GH1	1.4
GASN01017580.1	PREDICTED: cuticle protein 18.6, isoform A	1.37402e-29	Tribolium castaneum	XP_015835223		1.4
GASN01018175.1	PREDICTED: uncharacterized protein LOC105425441 isoform X1	1.79743e-72	Pogonomyrmex barbatus	XP_011634516	AA15	1.3
GASN01405718.1	PREDICTED: uncharacterized protein LOC107436837	5.40921e-76	Parasteatoda tepidariorum	XP_015904140	AA15	1.3
GASN01358104.1	PREDICTED: transmembrane protease serine 9	4.4379e-11	Mesocricetus auratus	XP_012978388		1.3
GASN01394064.1	pupal cuticle protein	4.57932e-23	Culex quinquefasciatus	XP_001869012		1.3
GASN01410434.1	cellulase	3.87082e-178	Coptotermes acinaciformis	AAK12339	GH9	1.3
GASN01011237.1	PREDICTED: uncharacterized protein LOC107436837	1.86276e-66	Parasteatoda tepidariorum	XP_015904140	AA15	1.2
GASN01020589.1	hexamerin precursor	0	Thermobia domestica	CAQ63323		1.2
GASN01374378.1	hypothetical protein YQE_02033, partial	6.71506e-23	Dendroctonus ponderosae	ENN81504		1.2
GASN01030146.1	chymotrypsin	7.37325e-66	Teleogryllus emma	ABV32556		1.1
GASN01029828.1	glycosyl hydrolase	6.43999e-96	Paenibacillus harenae	WP_028612328	GH30	1
GASN01019370.1	PREDICTED: uncharacterized protein LOC106117078	5.16758e-12	Papilio xuthus	XP_013166604		1
GASN01024272.1	PREDICTED: uncharacterized protein LOC105834158	1.15455e-77	Monomorium pharaonis	XP_012531882	AA15	1
GASN01020156.1	Lysosomal alpha-mannosidase	0	Zootermopsis nevadensis	KDR11229	GH38	1
GASN01405900.1	PREDICTED: uncharacterized protein LOC105425441 isoform X1	1.01571e-62	Pogonomyrmex barbatus	XP_011634516	AA15	0.9
GASN01003128.1	Pupal cuticle protein Edg-84A-like Protein	2.96532e-25	Tribolium castaneum	EFA03706		0.9
GASN01032706.1	PREDICTED: uncharacterized protein LOC105830158 isoform X1	3.60198e-14	Monomorium pharaonis	XP_012524782		0.9
GASN01413305.1	Apolipophorin	0	Zootermopsis nevadensis	KDR17854		0.9
GASN01034876.1	hypothetical protein DAPPUDRAFT_312137	0	Daphnia pulex	EFX87689	GH31	0.9
GASN01410561.1	Acidic mammalian chitinase	2.65419e-154	Daphnia magna	KZS15151	GH18	0.9
GASN01412070.1	PREDICTED: beta-galactosidase-1-like protein 2 isoform X1	0	Cephus cinctus	XP_015598573	GH35	0.8
GASN01029114.1	Beta-glucosidase	0	Neotermes Koshunensis	3AHZ_A	GH1	0.8
GASN01030700.1	Uncharacterized protein APZ42_024866	2.35987e-51	Daphnia magna	KZS10585	AA15	0.8
GASN01411129.1	Acidic mammalian chitinase	1.95483e-165	Daphnia magna	KZS15151	GH18	0.8
GASN01391876.1	Carboxypeptidase B	7.54565e-61	Zootermopsis nevadensis	KDR24475		0.8
GASN01410264.1	glycosyl hydrolase	2.005e-95	Paenibacillus harenae	WP_028612328	GH30	0.7
GASN01031960.1	glucan endo-1,6-beta-glucosidase	3.91795e-82	Alkaliflexus imshenetskii	WP_026473942	GH30	0.7
GASN01008208.1	beta-glucosidase, partial	2.60596e-106	Coptotermes formosanus	AGM32308	GH1	0.7
GASN01009133.1	PREDICTED: uncharacterized protein LOC101888760 isoform X2	8.46264e-20	Musca domestica	XP_005180316		0.7
GASN01005054.1	hypothetical protein LOTGIDRAFT_101222, partial	8.02685e-98	Lottia gigantea	XP_009054280	GH30	0.7
GASN01408780.1	chitinase 1A	4.38626e-139	Macrobrachium nipponense	AHL28104	GH18	0.7
GASN01034088.1	Chitin deacetylase 9-like protein	7.46416e-105	Daphnia magna	KZS21268		0.7
GASN01029310.1	chymotrypsin	6.79931e-71	Teleogryllus emma	ABV32556		0.6
GASN01014997.1	PREDICTED: uncharacterized protein LOC100373394	6.84809e-20	Saccoglossus kowalevskii	XP_006826009		0.6
GASN01011697.1	Xanthine dehydrogenase, partial	7.03974e-112	Zootermopsis nevadensis	KDR14320		0.6
GASN01400178.1	PREDICTED: epididymal secretory protein E1	1.73106e-30	Monomorium pharaonis	XP_012533990		0.6
GASN01400234.1	gamma-interferon-inducible lysosomal thiol reductase	1.60943e-36	Litopenaeus vannamei	ADR31352		0.6
GASN01409994.1	chitinase	4.55551e-112	Pandalopsis japonica	AFC60658	GH18	0.6
GASN01000961.1	PREDICTED: uncharacterized protein LOC105688742	1.73543e-92	Athalia rosae	XP_012260690		0.6
GASN01412357.1	endo-beta-1,4-glucanase	8.34355e-125	Coptotermes gestroi	AGS32241	GH9	0.6
GASN01407914.1	PREDICTED: uncharacterized protein LOC106471123	5.20254e-77	Limulus polyphemus	XP_013787168	AA15	0.6
GASN01009794.1	PREDICTED: uncharacterized protein LOC107439214 isoform X1	1.0418e-67	Parasteatoda tepidariorum	XP_015907216	AA15	0.6
GASN01027452.1	PREDICTED: venom allergen 3-like	2.16238e-47	Wasmannia auropunctata	XP_011702702		0.6
GASN01410537.1	glycosyl hydrolase	6.74597e-94	Paenibacillus alginolyticus	WP_051253683	GH30	0.6
GASN01016910.1	PREDICTED: uncharacterized protein LOC107436837	2.97209e-63	Parasteatoda tepidariorum	XP_015904140	AA15	0.5
GASN01012536.1	carboxypeptidase	9.02977e-121	Coptotermes formosanus	AFZ78840		0.5
GASN01404396.1	PREDICTED: uncharacterized protein LOC107436837	2.41609e-81	Parasteatoda tepidariorum	XP_015904140	AA15	0.5
GASN01404656.1	Trypsin-1	1.11316e-79	Zootermopsis nevadensis	KDR20688		0.5
GASN01403564.1	PREDICTED: venom serine carboxypeptidase	1.03831e-97	Tribolium castaneum	XP_969249		0.5
GASN01028220.1	Lactase-phlorizin hydrolase	0	Zootermopsis nevadensis	KDR17465	GH1	0.5
GASN01029585.1	beta-glucosidase	0	Neotermes koshunensis	BAB91145	GH1	0.5
GASN01033790.1	hypothetical protein DAPPUDRAFT_307182	0	Daphnia pulex	EFX74629	GH18	0.5
GASN01000667.1	chymotrypsin	5.94509e-78	Teleogryllus emma	ABV32556		0.5
GASN01411348.1	Maltase 1, partial	0	Zootermopsis nevadensis	KDR03832	GH13	0.5
GASN01413005.1	Alpha-mannosidase	0	Daphnia magna	KZS14076	GH38	0.5
GASN01030584.1	chitinase 1A	1.5383e-98	Macrobrachium nipponense	AHL28104	GH18	0.5
GASN01032801.1	PREDICTED: chitinase-3-like protein 1	3.56392e-112	Limulus polyphemus	XP_013781598	GH18	0.5
GASN01019587.1	PREDICTED: brachyurin	6.67507e-44	Cephus cinctus	XP_015602537		0.4
GASN01024464.1	Beta-1,3-glucan-binding protein	1.7885e-124	Daphnia magna	KZS02483	GH16	0.4
GASN01031961.1	hypothetical protein LOTGIDRAFT_101222, partial	1.64969e-101	Lottia gigantea	XP_009054280	GH30	0.4
GASN01405578.1	Peroxiredoxin-6	1.12052e-117	Zootermopsis nevadensis	KDR10377		0.4
GASN01406494.1	PREDICTED: triosephosphate isomerase-like	5.70326e-139	Limulus polyphemus	XP_013790695		0.4
GASN01406997.1	PREDICTED: uncharacterized protein LOC101746909	8.04388e-12	Bombyx mori	XP_004928501		0.4
GASN01406507.1	PREDICTED: venom serine carboxypeptidase-like	3.90396e-106	Copidosoma floridanum	XP_014212799		0.4
GASN01001360.1	hypothetical protein DAPPUDRAFT_305716	5.72803e-90	Daphnia pulex	EFX88154		0.4
GASN01000262.1	PREDICTED: uncharacterized protein LOC107436837	1.49637e-69	Parasteatoda tepidariorum	XP_015904140	AA15	0.4
GASN01407199.1	PREDICTED: glucose dehydrogenase	6.01484e-96	Microplitis demolitor	XP_014300278	AA3	0.4
GASN01032196.1	PREDICTED: uncharacterized protein LOC107273733	6.05363e-51	Cephus cinctus	XP_015607714		0.4
GASN01027912.1	Acidic mammalian chitinase	8.69151e-131	Daphnia magna	KZS15151	GH18	0.4
GASN01407660.1	superoxide dismutase	3.33573e-77	Schistocerca gregaria	AEV89750		0.4
GASN01410935.1	glucan endo-1,6-beta-glucosidase	8.95571e-91	Flavobacterium psychrophilum	WP_057670863	GH30	0.4
GASN01011895.1	cellulase	1.38006e-121	Coptotermes acinaciformis	AAK12339	GH9	0.4
GASN01013709.1	Beta-mannosidase	0	Zootermopsis nevadensis	KDR20416	GH2	0.4
GASN01408827.1	Endo-beta-1,4-mannanase	4.3662e-126	Daphnia magna	KZS10752	GH5	0.3
GASN01007011.1	chitinase	0	Charybdis japonica	AFF59213	GH18	0.3
GASN01018796.1	Aldo-keto reductase family 1 member B10	4.24449e-174	Zootermopsis nevadensis	KDR07716		0.3
GASN01020157.1	Lysosomal alpha-mannosidase	0	Zootermopsis nevadensis	KDR11229	GH38	0.3
GASN01005019.1	Alpha-N-acetylgalactosaminidase	0	Zootermopsis nevadensis	KDR23773	GH27	0.3
GASN01409025.1	PREDICTED: indole-3-acetaldehyde oxidase-like	9.45897e-130	Polistes canadensis	XP_014604072		0.3
GASN01010098.1	alcohol dehydrogenase	8.96291e-168	Anopheles darlingi	ETN64198		0.3
GASN01025832.1	hypothetical protein DAPPUDRAFT_312137	0	Daphnia pulex	EFX87689	GH31	0.3
GASN01034666.1	elongation factor 1 alpha	0	Locusta migratoria	BAJ15871		0.3
