# Supplementary material for: An ancient family of lytic polysaccharide monooxygenases with roles in arthropod development and biomass digestion
Source: Nat Commun. 2018 Feb 22;9:756. doi: 10.1038/s41467-018-03142-x (PMC5823890; doi:10.1038/s41467-018-03142-x)
Supplement: Supplementary file 5 — Supplementary Data 2 [file 41467_2018_3142_MOESM5_ESM.xlsx]

## Sheet: Sheet5
List of the 100 most abundant proteins identified in the proteomics of the crop fluids from Thermobia grown on wheat straw
The table includes the best blastX hits against NCBInr, E-value, top blastX species and accession, predicted CAZy family and molar percentage abundance calculated from emPAI values obtained from shotgun proteomics. In order to increase the stringency of the analysis, only contigs with 2 or more significant peptide matches were considered.
Contig name	BlastX description	E-value	Hit species	Hit accession	CAZy	Molar %
GASN01332208.1	vitellogenin	5.6e-17	Trigonotylus caelestialium	BAJ33507		4.5
GASN01003701.1	beta-1,4-endoglucanase	0	Mastotermes darwiniensis	CAD54729	GH9	3.2
GASN01032070.1	beta-1,4-endoglucanase	0	Mastotermes darwiniensis	CAD54730	GH9	2.1
GASN01395628.1	glycosyl hydrolase	9.8e-25	Thermobacillus composti	WP_015253875	GH30	1.9
GASN01410264.1	glycosyl hydrolase	1.4e-95	Paenibacillus harenae	WP_028612328	GH30	1.9
GASN01410434.1	cellulase	2.7e-178	Coptotermes acinaciformis	AAK12339	GH9	1.8
GASN01028452.1	alpha-amylase	0	Blattella germanica	ABC68516	GH13	1.5
GASN01007969.1	chymotrypsin	3.8e-70	Teleogryllus emma	ABV32556		1.3
GASN01004929.1	no hits					1.2
GASN01005054.1	hypothetical protein LOTGIDRAFT_101222, partial	5.6e-98	Lottia gigantea	XP_009054280	GH30	1.2
GASN01295657.1	beta-glucosidase, partial	1.7e-22	Cryptocercus punctulatus	BAO85047	GH1	1.1
GASN01017786.1	beta-1,4-endoglucanase 1	0	Panesthia cribrata	AAF80584	GH9	1
GASN01366497.1	trypsin-1-like, partial	1.3e-19	Megachile rotundata	XP_003705941		1
GASN01007970.1	chymotrypsin	7.2e-70	Teleogryllus emma	ABV32556		1
GASN01020156.1	Lysosomal alpha-mannosidase	0	Zootermopsis nevadensis	KDR11229	GH38	1
GASN01032801.1	chitinase 5	7.1e-111	Litopenaeus vannamei	ACR23315	GH18	1
GASN01019587.1	serine-type enodpeptidase	5.5e-42	Aedes aegypti	XP_001663443		1
GASN01031960.1	bacterial glucan endo-1,6-beta-glucosidase	2.8e-82	Alkaliflexus imshenetskii	WP_026473942	GH30	1
GASN01406140.1	Chymotrypsin BI	6.9e-86	Zootermopsis nevadensis	KDR14900		0.9
GASN01029114.1	Beta-Glucosidase	0	Neotermes Koshunensis	3AHZ_A	GH1	0.9
GASN01398197.1	vitellogenin hypothetical protein X777_07182	3.7e-42	Cerapachys biroi	EZA53004		0.9
GASN01000272.1	hypothetical protein LOTGIDRAFT_101222, partial	7.2e-106	Lottia gigantea	XP_009054280	GH30	0.9
GASN01005053.1	bacterial glycoside hydrolase Ricin B lectin	1.6e-13	Catenulispora acidiphila DSM 44928	ACU73766	GH18	0.8
GASN01002731.1	endo-beta-1,4-mannanase	1.4e-97	Daphnia pulex	EFX71596	GH5	0.8
GASN01003702.1	beta-1,4-endoglucanase	2e-46	Mastotermes darwiniensis	CAD54728	GH9	0.8
GASN01399588.1	N-acetylated-alpha-linked acidic dipeptidase 2-like	3.8e-46	Strongylocentrotus purpuratus	XP_001179452		0.8
GASN01033790.1	hypothetical protein DAPPUDRAFT_307182	0	Daphnia pulex	EFX74629	GH18	0.8
GASN01031961.1	hypothetical protein LOTGIDRAFT_101222, partial	1.2e-101	Lottia gigantea	XP_009054280	GH30	0.8
GASN01031979.1	PREDICTED: uncharacterized protein LOC100373394	3.5e-13	Saccoglossus kowalevskii	XP_006826009		0.8
GASN01013254.1	Endoglucanase F	1.3e-133	Zootermopsis nevadensis	KDR16731	GH9	0.7
GASN01030700.1	hypothetical protein DAPPUDRAFT_117590	1.2e-50	Daphnia pulex	EFX65059	AA15	0.7
GASN01361177.1	mite allergen Der f 3-like	9.1e-25	Nasonia vitripennis	XP_003426198		0.7
GASN01412070.1	beta-galactosidase	0	Periplaneta americana	AIA09347	GH35	0.7
GASN01087044.1	alpha-glucosidase family 31, partial	2.6e-17	Periplaneta americana	AIA09350	GH31	0.7
GASN01359026.1	glucosidase	3.3e-49	Helicoverpa armigera	ADF43507	GH1	0.7
GASN01034169.1	vitellogenin	0	Athalia rosae	BAA22791		0.7
GASN01001083.1	cellulase	3.8e-109	Coptotermes acinaciformis	AAK12339	GH9	0.7
GASN01029584.1	Lactase-phlorizin hydrolase	9.7e-156	Zootermopsis nevadensis	KDR17465	GH1	0.7
GASN01029828.1	glycosyl hydrolase	4.5e-96	Paenibacillus harenae	WP_028612328	GH30	0.6
GASN01018175.1	hypothetical protein X975_05238, partial	9.2e-70	Stegodyphus mimosarum	KFM67820	AA15	0.6
GASN01321945.1	serine protease	3.8e-12	Culex quinquefasciatus	XP_001845725		0.6
GASN01408780.1	chitinase 1A	3.1e-139	Macrobrachium nipponense	AHL28104	GH18	0.6
GASN01411129.1	Chitotriosidase-1, partial	1.6e-152	Stegodyphus mimosarum	KFM60101	GH18	0.6
GASN01029585.1	beta-glucosidase	0	Neotermes koshunensis	BAB91145	GH1	0.6
GASN01011895.1	cellulase	9.7e-122	Coptotermes acinaciformis	AAK12339	GH9	0.6
GASN01029310.1	chymotrypsin	4.8e-71	Teleogryllus emma	ABV32556		0.6
GASN01404332.1	hypothetical protein X975_18720, partial	4.8e-73	Stegodyphus mimosarum	KFM73151	AA15	0.6
GASN01007011.1	chitinase	0	Charybdis japonica	AFF59213	GH18	0.6
GASN01404993.1	hypothetical protein LOTGIDRAFT_101222, partial	8.8e-60	Lottia gigantea	XP_009054280	GH30	0.6
GASN01410561.1	chitinase 1	1.3e-152	Portunus trituberculatus	AHZ97887	GH18	0.6
GASN01030343.1	Beta-hexosaminidase subunit beta	0	Zootermopsis nevadensis	KDR17734	GH20	0.6
GASN01013709.1	Beta-mannosidase	0	Zootermopsis nevadensis	KDR20416	GH2	0.5
GASN01011237.1	hypothetical protein X975_05238, partial	1.1e-64	Stegodyphus mimosarum	KFM67820	AA15	0.5
GASN01384273.1	hypothetical protein L798_13618, partial	7.3e-70	Zootermopsis nevadensis	KDR11965	GH31	0.5
GASN01015552.1	hypothetical protein BRAFLDRAFT_59392	2.8e-44	Branchiostoma floridae	XP_002595048	GH2	0.5
GASN01339092.1	Endoglucanase F	4.1e-42	Zootermopsis nevadensis	KDR16731	GH9	0.5
GASN01404848.1	chymotrypsin	3e-58	Teleogryllus emma	ABV32556		0.5
GASN01029736.1	hypothetical protein LOTGIDRAFT_101222, partial	2.8e-114	Lottia gigantea	XP_009054280	GH30	0.5
GASN01411849.1	hypothetical protein L798_13618, partial	0	Zootermopsis nevadensis	KDR11965	GH31	0.5
GASN01400178.1	NPC2 homolog	6.3e-29	Nasonia vitripennis	XP_001600875		0.5
GASN01009720.1	hypothetical protein DAPPUDRAFT_102408	1.2e-07	Daphnia pulex	EFX81382		0.5
GASN01024464.1	beta-1,3(4)-glucanase LIC1	2.5e-124	Periplaneta americana	ABR28480	GH16	0.5
GASN01411998.1	Beta-glucuronidase	0	Zootermopsis nevadensis	KDR15442	GH2	0.5
GASN01413305.1	Apolipophorin	0	Zootermopsis nevadensis	KDR17854		0.5
GASN01000667.1	chymotrypsin	4.2e-78	Teleogryllus emma	ABV32556		0.5
GASN01017069.1	hypothetical protein DAPPUDRAFT_312137	0	Daphnia pulex	EFX87689	GH31	0.5
GASN01030341.1	beta-hexosaminidase subunit alpha-like	3.8e-150	Fopius arisanus	XP_011311926	GH20	0.5
GASN01032791.1	hypothetical protein L798_13618, partial	1.9e-140	Zootermopsis nevadensis	KDR11965	GH31	0.5
GASN01008210.1	beta-glucosidase	5.6e-91	Neotermes koshunensis	BAB91145	GH1	0.4
GASN01407793.1	PREDICTED: uncharacterized protein LOC101888760 isoform X2	1.8e-16	Musca domestica	XP_005180316		0.4
GASN01008207.1	Beta-Glucosidase	1.4e-91	Neotermes Koshunensis	3AHZ_A	GH1	0.4
GASN01405718.1	hypothetical protein X975_18720, partial	9.9e-71	Stegodyphus mimosarum	KFM73151	AA15	0.4
GASN01410411.1	Lysosomal aspartic protease	0	Zootermopsis nevadensis	KDR23365		0.4
GASN01410851.1	Plasma alpha-L-fucosidase	0	Harpegnathos saltator	XP_011142241	GH29	0.4
GASN01360274.1	hypothetical protein DAPPUDRAFT_105048	2.3e-15	Daphnia pulex	EFX78599		0.4
GASN01008494.1	aldehyde oxidase	7.2e-20	Aedes aegypti	XP_001657560		0.4
GASN01027912.1	hypothetical protein DAPPUDRAFT_232075	5.6e-123	Daphnia pulex	EFX90414	GH18	0.4
GASN01034876.1	hypothetical protein DAPPUDRAFT_312137	0	Daphnia pulex	EFX87689	GH31	0.4
GASN01007821.1	chitinase 1C	5.7e-111	Macrobrachium nipponense	AHL24866	GH18	0.4
GASN01011697.1	Xanthine dehydrogenase, partial	4.9e-112	Zootermopsis nevadensis	KDR14320		0.4
GASN01020589.1	hexamerin precursor	0	Thermobia domestica	CAQ63323		0.4
GASN01413005.1	hypothetical protein DAPPUDRAFT_324591	0	Daphnia pulex	EFX74109	GH38	0.4
GASN01022772.1	hypothetical protein DAPPUDRAFT_221708	0	Daphnia pulex	EFX87434		0.4
GASN01020349.1	carboxypeptidase	8.7e-98	Eupolyphaga sinensis	AEI58655		0.4
GASN01017265.1	PREDICTED: regucalcin	4.5e-92	Tribolium castaneum	XP_967986		0.4
GASN01371920.1	hypothetical protein DAPPUDRAFT_305716	2e-12	Daphnia pulex	EFX88154		0.4
GASN01000264.1	hypothetical protein X975_18720, partial	2.3e-70	Stegodyphus mimosarum	KFM73151	AA15	0.4
GASN01028220.1	Lactase-phlorizin hydrolase	0	Zootermopsis nevadensis	KDR17465	GH1	0.4
GASN01034681.1	vitellogenin	8.5e-178	Athalia rosae	BAA22791		0.4
GASN01373107.1	hypothetical protein DAPPUDRAFT_105048	1.5e-26	Daphnia pulex	EFX78599		0.4
GASN01010168.1	sialate O-acetylesterase	2.2e-52	Eptesicus fuscus	XP_008140805		0.4
GASN01404396.1	hypothetical protein X975_05238, partial	6.9e-72	Stegodyphus mimosarum	KFM67820	AA15	0.4
GASN01409216.1	chitinase 1A	8.1e-153	Macrobrachium nipponense	AHL28104	GH18	0.4
GASN01002729.1	endo-beta-1,4-mannanase	6.4e-40	Daphnia pulex	EFX71596	GH5	0.4
GASN01410537.1	glycosyl hydrolase	3.5e-94	Paenibacillus alginolyticus	WP_029197127	GH30	0.4
GASN01001364.1	hypothetical protein DAPPUDRAFT_305716	1.4e-76	Daphnia pulex	EFX88154		0.3
GASN01002340.1	carboxypeptidase	5.5e-114	Eupolyphaga sinensis	AEI58660		0.3
GASN01029283.1	sialate O-acetylesterase	9.1e-130	Callorhinchus milii	XP_007894196		0.3
GASN01407914.1	hypothetical protein X975_18720, partial	8.7e-76	Stegodyphus mimosarum	KFM73151	AA15	0.3
GASN01411856.1	Lactase-phlorizin hydrolase	0	Zootermopsis nevadensis	KDR17465	GH1	0.3
