# Supplementary material for: An ancient family of lytic polysaccharide monooxygenases with roles in arthropod development and biomass digestion
Source: Nat Commun. 2018 Feb 22;9:756. doi: 10.1038/s41467-018-03142-x (PMC5823890; doi:10.1038/s41467-018-03142-x)
Supplement: Supplementary file 6 — Supplementary Data 3 [file 41467_2018_3142_MOESM6_ESM.xlsx]

## Sheet: Sheet4
List of the 100 most abundant proteins identified in the proteomics of the crop fluids from Thermobia grown on filter paper
The table includes the best blastX hits against NCBInr, E-value, top blastX species and accession, predicted CAZy family and molar percentage abundance calculated from emPAI values obtained from shotgun proteomics. In order to increase the stringency of the analysis, only contigs with 2 or more significant peptide matches were considered.
Contig name	BlastX description	E-value	Hit species	Hit accession	CAZy	Molar %
GASN01332208.1	vitellogenin	7.94499e-17	Trigonotylus caelestialium	BAJ33507		3.5
GASN01032070.1	beta-1,4-endoglucanase	0	Mastotermes darwiniensis	CAD54730	GH9	2.7
GASN01395628.1	glycosyl hydrolase	1.39087e-24	Thermobacillus composti	WP_015253875	GH30	2.4
GASN01361177.1	PREDICTED: trypsin-1-like isoform X2	3.80597e-25	Megachile rotundata	XP_012146830		2.3
GASN01003701.1	beta-1,4-endoglucanase	0	Mastotermes darwiniensis	CAD54729	GH9	2.3
GASN01017786.1	beta-1,4-endoglucanase 1	0	Panesthia cribrata	AAF80584	GH9	1.8
GASN01028452.1	alpha-amylase	1.17437e-180	Blattella germanica	ABC68516	GH13	1.7
GASN01398197.1	PREDICTED: vitellogenin-like	2.76967e-48	Athalia rosae	XP_012263547		1.6
GASN01406140.1	PREDICTED: brachyurin	1.30828e-86	Cephus cinctus	XP_015602537		1.4
GASN01411129.1	Acidic mammalian chitinase	1.95483e-165	Daphnia magna	KZS15151	GH18	1.4
GASN01007969.1	chymotrypsin	5.37834e-70	Teleogryllus emma	ABV32556		1.4
GASN01410561.1	Acidic mammalian chitinase	2.65419e-154	Daphnia magna	KZS15151	GH18	1.4
GASN01410264.1	glycosyl hydrolase	2.005e-95	Paenibacillus harenae	WP_028612328	GH30	1.3
GASN01005053.1	hypothetical protein	2.32705e-13	Catenulispora acidiphila	WP_015793495	GH30	1.3
GASN01034169.1	vitellogenin precursor	0	Athalia rosae	NP_001295471		1.2
GASN01003702.1	glycoside hydrolase family 9	1.90778e-47	Aretaon asperrimus	AMH40360	GH9	1.2
GASN01410434.1	cellulase	3.87082e-178	Coptotermes acinaciformis	AAK12339	GH9	1.2
GASN01065863.1	hypothetical protein RP20_CCG007880	3.12681e-23	Aedes albopictus	KXJ77290		1.2
GASN01234931.1	PREDICTED: vitellogenin-like	2.67982e-07	Cephus cinctus	XP_015602542		1.1
GASN01087044.1	alpha-glucosidase family 31, partial	3.73178e-17	Periplaneta americana	AIA09350	GH31	1.1
GASN01005054.1	hypothetical protein LOTGIDRAFT_101222, partial	8.02685e-98	Lottia gigantea	XP_009054280	GH30	1.1
GASN01366497.1	PREDICTED: trypsin-1-like isoform X1	1.62785e-19	Megachile rotundata	XP_012146828		1.1
GASN01001083.1	cellulase	5.44601e-109	Coptotermes acinaciformis	AAK12339	GH9	1
GASN01034681.1	PREDICTED: vitellogenin-like	0	Cephus cinctus	XP_015600461		1
GASN01013254.1	Endoglucanase F	1.80394e-133	Zootermopsis nevadensis	KDR16731	GH9	1
GASN01007821.1	chitinase 1C	8.13741e-111	Macrobrachium nipponense	AHL24866	GH18	0.8
GASN01007970.1	chymotrypsin	1.03343e-69	Teleogryllus emma	ABV32556		0.8
GASN01003128.1	Pupal cuticle protein Edg-84A-like Protein	2.96532e-25	Tribolium castaneum	EFA03706		0.8
GASN01033790.1	hypothetical protein DAPPUDRAFT_307182	0	Daphnia pulex	EFX74629	GH18	0.8
GASN01022905.1	PREDICTED: brachyurin	1.76432e-35	Tribolium castaneum	XP_008198236		0.8
GASN01339092.1	glycoside hydrolase family 9	5.6414e-42	Medauroidea extradentata	AMH40372	GH9	0.8
GASN01029828.1	glycosyl hydrolase	6.43999e-96	Paenibacillus harenae	WP_028612328	GH30	0.7
GASN01031979.1	PREDICTED: uncharacterized protein LOC100373394	5.02737e-13	Saccoglossus kowalevskii	XP_006826009		0.7
GASN01029584.1	Lactase-phlorizin hydrolase	1.37873e-155	Zootermopsis nevadensis	KDR17465	GH1	0.7
GASN01400234.1	gamma-interferon-inducible lysosomal thiol reductase	1.60943e-36	Litopenaeus vannamei	ADR31352		0.7
GASN01018175.1	PREDICTED: uncharacterized protein LOC105425441 isoform X1	1.79743e-72	Pogonomyrmex barbatus	XP_011634516	AA15	0.7
GASN01020156.1	Lysosomal alpha-mannosidase	0	Zootermopsis nevadensis	KDR11229	GH38	0.7
GASN01394064.1	pupal cuticle protein	4.57932e-23	Culex quinquefasciatus	XP_001869012		0.7
GASN01032801.1	PREDICTED: chitinase-3-like protein 1	3.56392e-112	Limulus polyphemus	XP_013781598	GH18	0.6
GASN01391876.1	Carboxypeptidase B	7.54565e-61	Zootermopsis nevadensis	KDR24475		0.6
GASN01011895.1	cellulase	1.38006e-121	Coptotermes acinaciformis	AAK12339	GH9	0.6
GASN01412070.1	PREDICTED: beta-galactosidase-1-like protein 2 isoform X1	0	Cephus cinctus	XP_015598573	GH35	0.6
GASN01005678.1	chitinase 1A	3.01546e-85	Macrobrachium nipponense	AHL28104	GH18	0.6
GASN01018320.1	putative endo-beta-1,4-glucanase NtEG2	7.16454e-39	Nasutitermes takasagoensis	BAD12011	GH9	0.6
GASN01406997.1	PREDICTED: uncharacterized protein LOC101746909	8.04388e-12	Bombyx mori	XP_004928501		0.6
GASN01029114.1	Beta-Glucosidase	0	Neotermes Koshunensis	3AHZ_A	GH1	0.6
GASN01374378.1	hypothetical protein YQE_02033, partial	6.71506e-23	Dendroctonus ponderosae	ENN81504		0.6
GASN01020935.1	beta-1,4-glucanase 2	1.10134e-36	Mastotermes darwiniensis	AAF63725	GH9	0.6
GASN01005019.1	Alpha-N-acetylgalactosaminidase	0	Zootermopsis nevadensis	KDR23773	GH27	0.6
GASN01409994.1	chitinase	4.55551e-112	Pandalopsis japonica	AFC60658	GH18	0.6
GASN01030146.1	chymotrypsin	7.37325e-66	Teleogryllus emma	ABV32556		0.6
GASN01404656.1	Trypsin-1	1.11316e-79	Zootermopsis nevadensis	KDR20688		0.6
GASN01373107.1	hypothetical protein DAPPUDRAFT_105048	2.15531e-26	Daphnia pulex	EFX78599		0.6
GASN01010168.1	PREDICTED: sialate O-acetylesterase	3.07126e-52	Eptesicus fuscus	XP_008140805		0.6
GASN01407793.1	PREDICTED: uncharacterized protein LOC101888760 isoform X2	2.56571e-16	Musca domestica	XP_005180316		0.6
GASN01034876.1	hypothetical protein DAPPUDRAFT_312137	0	Daphnia pulex	EFX87689	GH31	0.5
GASN01030700.1	Uncharacterized protein APZ42_024866	2.35987e-51	Daphnia magna	KZS10585	AA15	0.5
GASN01005018.1	no hits					0.5
GASN01019587.1	PREDICTED: brachyurin	6.67507e-44	Cephus cinctus	XP_015602537		0.5
GASN01006304.1	G12	7.4511e-11	Culex quinquefasciatus	XP_001863584		0.5
GASN01410935.1	glucan endo-1,6-beta-glucosidase	8.95571e-91	Flavobacterium psychrophilum	WP_057670863	GH30	0.5
GASN01031961.1	hypothetical protein LOTGIDRAFT_101222, partial	1.64969e-101	Lottia gigantea	XP_009054280	GH30	0.5
GASN01028220.1	Lactase-phlorizin hydrolase	0	Zootermopsis nevadensis	KDR17465	GH1	0.5
GASN01400743.1	PREDICTED: uncharacterized protein LOC107436837	1.04423e-81	Parasteatoda tepidariorum	XP_015904140	AA15	0.5
GASN01025409.1	putative cuticle protein CP7	1.25531e-26	Leptinotarsa decemlineata	ABZ04124		0.5
GASN01031960.1	glucan endo-1,6-beta-glucosidase	3.91795e-82	Alkaliflexus imshenetskii	WP_026473942	GH30	0.5
GASN01029585.1	beta-glucosidase	0	Neotermes koshunensis	BAB91145	GH1	0.5
GASN01025832.1	hypothetical protein DAPPUDRAFT_312137	0	Daphnia pulex	EFX87689	GH31	0.5
GASN01011237.1	PREDICTED: uncharacterized protein LOC107436837	1.86276e-66	Parasteatoda tepidariorum	XP_015904140	AA15	0.5
GASN01029310.1	chymotrypsin	6.79931e-71	Teleogryllus emma	ABV32556		0.5
GASN01407199.1	PREDICTED: glucose dehydrogenase	6.01484e-96	FAD, quinone-like	XP_014300278	AA3	0.5
GASN01413305.1	Apolipophorin	0	Zootermopsis nevadensis	KDR17854		0.4
GASN01017069.1	hypothetical protein DAPPUDRAFT_312137	0	Daphnia pulex	EFX87689	GH31	0.4
GASN01020536.1	vitellogenin precursor	4.5191e-84	Athalia rosae	NP_001295471		0.4
GASN01034088.1	Chitin deacetylase 9-like protein	7.46416e-105	Daphnia magna	KZS21268		0.4
GASN01017580.1	PREDICTED: cuticle protein 18.6, isoform A	1.37402e-29	Tribolium castaneum	XP_015835223		0.4
GASN01028533.1	PREDICTED: uncharacterized protein LOC105690000	2.06625e-20	Athalia rosae	XP_012262889		0.4
GASN01011697.1	Xanthine dehydrogenase, partial	7.03974e-112	Zootermopsis nevadensis	KDR14320		0.4
GASN01002731.1	Endo-beta-1,4-mannanase	2.32522e-101	Daphnia magna	KZS10752	GH5	0.4
GASN01404848.1	chymotrypsin	4.34361e-58	Teleogryllus emma	ABV32556		0.4
GASN01024464.1	Beta-1,3-glucan-binding protein	1.7885e-124	Daphnia magna	KZS02483	GH16	0.4
GASN01009720.1	putative Cys-loop ligand-gated ion channel subunit protein	1.05765e-08	Daphnia magna	KZS16334		0.4
GASN01002340.1	carboxypeptidase	7.92676e-114	Eupolyphaga sinensis	AEI58660		0.4
GASN01407914.1	PREDICTED: uncharacterized protein LOC106471123	5.20254e-77	Limulus polyphemus	XP_013787168	AA15	0.4
GASN01020349.1	carboxypeptidase	1.234e-97	Eupolyphaga sinensis	AEI58655		0.4
GASN01411849.1	hypothetical protein L798_13618, partial	0	Zootermopsis nevadensis	KDR11965	GH31	0.4
GASN01034191.1	PREDICTED: sialate O-acetylesterase	2.59187e-117	Xenopus tropicalis	XP_002940054		0.4
GASN01413005.1	Alpha-mannosidase	0	Daphnia magna	KZS14076	GH38	0.4
GASN01000264.1	PREDICTED: uncharacterized protein LOC107436837	5.94427e-74	Parasteatoda tepidariorum	XP_015904140	AA15	0.4
GASN01017265.1	PREDICTED: regucalcin	6.47196e-92	Tribolium castaneum	XP_967986		0.4
GASN01029736.1	hypothetical protein LOTGIDRAFT_101222, partial	3.93194e-114	Lottia gigantea	XP_009054280	GH30	0.4
GASN01025594.1	PREDICTED: trypsin beta-like	7.93879e-35	Copidosoma floridanum	XP_014211984		0.4
GASN01404993.1	hypothetical protein LOTGIDRAFT_101222, partial	1.25982e-59	Lottia gigantea	XP_009054280	GH30	0.4
GASN01005517.1	PREDICTED: acid trehalase-like protein 1	0	Bombyx mori	XP_004930884	GH65	0.4
GASN01007011.1	chitinase	0	Charybdis japonica	AFF59213	GH18	0.4
GASN01032706.1	PREDICTED: uncharacterized protein LOC105830158 isoform X1	3.60198e-14	Monomorium pharaonis	XP_012524782		0.4
GASN01408827.1	Endo-beta-1,4-mannanase	4.3662e-126	Daphnia magna	KZS10752	GH5	0.4
GASN01009133.1	PREDICTED: uncharacterized protein LOC101888760 isoform X2	8.46264e-20	Musca domestica	XP_005180316		0.4
GASN01408780.1	chitinase 1A	4.38626e-139	Macrobrachium nipponense	AHL28104	GH18	0.4
GASN01028896.1	Beta-glucosidase	9.74347e-100	Neotermes Koshunensis	3VIJ_A	GH1	0.4
