# Supplementary material for: An ancient family of lytic polysaccharide monooxygenases with roles in arthropod development and biomass digestion
Source: Nat Commun. 2018 Feb 22;9:756. doi: 10.1038/s41467-018-03142-x (PMC5823890; doi:10.1038/s41467-018-03142-x)
Supplement: Supplementary file 7 — Supplementary Data 4 [file 41467_2018_3142_MOESM7_ESM.xlsx]

## Sheet: Sheet1
List of the 100 most abundant proteins identified in the proteomics of the crop fluids from Thermobia grown on oats
The table includes the best blastX hits against NCBInr, E-value, top blastX species and accession, predicted CAZy family and molar percentage abundance calculated from emPAI values obtained from shotgun proteomics. In order to increase the stringency of the analysis, only contigs with 2 or more significant peptide matches were considered.
Contig name	BlastX description	E-value	Hit species	Hit accession	CAZy	molar %
GASN01003701.1	beta-1,4-endoglucanase	0	Mastotermes darwiniensis	CAD54729	GH9	2.4
GASN01032070.1	beta-1,4-endoglucanase	0	Mastotermes darwiniensis	CAD54730	GH9	2.1
GASN01361177.1	PREDICTED: trypsin-1-like isoform X2	3.80597e-25	Megachile rotundata	XP_012146830		1.9
GASN01004929.1	no hit	no hit	no hit	no hit		1.8
GASN01028452.1	alpha-amylase	1.17437e-180	Blattella germanica	ABC68516	GH13	1.7
GASN01026953.1	trypsin	5.14564e-16	Fenneropenaeus chinensis	AAT09988		1.5
GASN01395628.1	glycosyl hydrolase	1.39087e-24	Thermobacillus composti	WP_015253875	GH30	1.4
GASN01374378.1	hypothetical protein YQE_02033, partial	6.71506e-23	Dendroctonus ponderosae	ENN81504		1.3
GASN01410434.1	cellulase	3.87082e-178	Coptotermes acinaciformis	AAK12339	GH9	1.2
GASN01019587.1	PREDICTED: brachyurin	6.67507e-44	Cephus cinctus	XP_015602537		1.2
GASN01087044.1	alpha-glucosidase family 31, partial	3.73178e-17	Periplaneta americana	AIA09350	GH31	1.2
GASN01005054.1	hypothetical protein LOTGIDRAFT_101222, partial	8.02685e-98	Lottia gigantea	XP_009054280	GH30	1.1
GASN01027452.1	PREDICTED: venom allergen 3-like	2.16238e-47	Wasmannia auropunctata	XP_011702702		1.1
GASN01406140.1	PREDICTED: brachyurin	1.30828e-86	Cephus cinctus	XP_015602537		1
GASN01327494.1	Pupal cuticle protein Edg-84A-like Protein	1.10755e-23	Tribolium castaneum	EFA03707		1
GASN01410264.1	glycosyl hydrolase	2.005e-95	Paenibacillus harenae	WP_028612328	GH30	0.9
GASN01007969.1	chymotrypsin	5.37834e-70	Teleogryllus emma	ABV32556		0.9
GASN01000272.1	hypothetical protein LOTGIDRAFT_101222, partial	1.02479e-105	Lottia gigantea	XP_009054280	GH30	0.9
GASN01013254.1	Endoglucanase F	1.80394e-133	Zootermopsis nevadensis	KDR16731	GH9	0.9
GASN01032801.1	PREDICTED: chitinase-3-like protein 1	3.56392e-112	Limulus polyphemus	XP_013781598	GH18	0.9
GASN01341182.1	trypsin-like serine proteinase	8.35787e-20	Anthonomus grandis	AAT09850		0.8
GASN01020156.1	Lysosomal alpha-mannosidase	0	Zootermopsis nevadensis	KDR11229	GH38	0.8
GASN01410561.1	Acidic mammalian chitinase	2.65419e-154	Daphnia magna	KZS15151	GH18	0.8
GASN01405030.1	larval late trypsin precursor	4.12344e-32	Aedes aegypti	AAO43403		0.8
GASN01017786.1	beta-1,4-endoglucanase 1	0	Panesthia cribrata	AAF80584	GH9	0.8
GASN01009522.1	no hit	no hit	no hit	no hit		0.8
GASN01003702.1	glycoside hydrolase family 9	1.90778e-47	Aretaon asperrimus	AMH40360	GH9	0.7
GASN01022958.1	arginine kinase	4.08642e-166	Periplaneta americana	AAT77152		0.7
GASN01404848.1	chymotrypsin	4.34361e-58	Teleogryllus emma	ABV32556		0.7
GASN01411129.1	Acidic mammalian chitinase	1.95483e-165	Daphnia magna	KZS15151	GH18	0.7
GASN01003128.1	Pupal cuticle protein Edg-84A-like Protein	2.96532e-25	Tribolium castaneum	EFA03706		0.7
GASN01007970.1	chymotrypsin	1.03343e-69	Teleogryllus emma	ABV32556		0.7
GASN01413305.1	Apolipophorin	0	Zootermopsis nevadensis	KDR17854		0.7
GASN01358407.1	Histone H4	2.71358e-49	Heterocephalus glaber	EHB12217		0.7
GASN01408780.1	chitinase 1A	4.38626e-139	Macrobrachium nipponense	AHL28104	GH18	0.7
GASN01029310.1	chymotrypsin	6.79931e-71	Teleogryllus emma	ABV32556		0.7
GASN01002731.1	Endo-beta-1,4-mannanase	2.32522e-101	Daphnia magna	KZS10752	GH5	0.7
GASN01007821.1	chitinase 1C	8.13741e-111	Macrobrachium nipponense	AHL24866	GH18	0.7
GASN01388470.1	no hit	no hit	no hit	no hit		0.7
GASN01252148.1	PREDICTED: putative serine protease K12H4.7	6.81078e-28	Trichogramma pretiosum	XP_014233688		0.6
GASN01406849.1	trypsin	1.39652e-30	Litopenaeus vannamei	CAA75311		0.6
GASN01366497.1	PREDICTED: trypsin-1-like isoform X1	1.62785e-19	Megachile rotundata	XP_012146828		0.6
GASN01397011.1	Aminopeptidase N	1.75453e-44	Zootermopsis nevadensis	KDR06435		0.6
GASN01029585.1	Beta-glucosidase	0	Neotermes koshunensis	BAB91145	GH1	0.6
GASN01412070.1	PREDICTED: beta-galactosidase-1-like protein 2 isoform X1	0	Cephus cinctus	XP_015598573	GH35	0.6
GASN01017580.1	PREDICTED: cuticle protein 18.6, isoform A	1.37402e-29	Tribolium castaneum	XP_015835223		0.6
GASN01029584.1	Lactase-phlorizin hydrolase	1.37873e-155	Zootermopsis nevadensis	KDR17465	GH1	0.6
GASN01029114.1	Beta-glucosidase	0	Neotermes Koshunensis	3AHZ_A	GH1	0.6
GASN01373464.1	putative cuticle protein CP7	5.24652e-26	Leptinotarsa decemlineata	ABZ04124		0.6
GASN01013709.1	Beta-mannosidase	0	Zootermopsis nevadensis	KDR20416	GH2	0.6
GASN01030146.1	chymotrypsin	7.37325e-66	Teleogryllus emma	ABV32556		0.6
GASN01404656.1	Trypsin-1	1.11316e-79	Zootermopsis nevadensis	KDR20688		0.6
GASN01002729.1	endo-beta-1,4-mannanase	9.13417e-40	Daphnia pulex	EFX71596	GH5	0.5
GASN01410935.1	glucan endo-1,6-beta-glucosidase	8.95571e-91	Flavobacterium psychrophilum	WP_057670863	GH30	0.5
GASN01410411.1	Lysosomal aspartic protease	0	Zootermopsis nevadensis	KDR23365		0.5
GASN01005053.1	hypothetical protein	2.32705e-13	Catenulispora acidiphila	WP_015793495	GH30	0.5
GASN01411348.1	Maltase 1, partial	0	Zootermopsis nevadensis	KDR03832	GH13	0.5
GASN01031979.1	PREDICTED: uncharacterized protein LOC100373394	5.02737e-13	Saccoglossus kowalevskii	XP_006826009		0.5
GASN01030343.1	Beta-hexosaminidase subunit beta	0	Zootermopsis nevadensis	KDR17734	GH20	0.5
GASN01011697.1	Xanthine dehydrogenase, partial	7.03974e-112	Zootermopsis nevadensis	KDR14320		0.5
GASN01001083.1	cellulase	5.44601e-109	Coptotermes acinaciformis	AAK12339	GH9	0.5
GASN01407793.1	PREDICTED: uncharacterized protein LOC101888760 isoform X2	2.56571e-16	Musca domestica	XP_005180316		0.5
GASN01011895.1	cellulase	1.38006e-121	Coptotermes acinaciformis	AAK12339	GH9	0.5
GASN01018175.1	PREDICTED: uncharacterized protein LOC105425441 isoform X1	1.79743e-72	Pogonomyrmex barbatus	XP_011634516	AA15	0.5
GASN01030341.1	PREDICTED: beta-hexosaminidase subunit alpha-like	2.286e-162	Neodiprion lecontei	XP_015509397	GH20	0.5
GASN01033790.1	hypothetical protein DAPPUDRAFT_307182	0	Daphnia pulex	EFX74629	GH18	0.5
GASN01001364.1	hypothetical protein DAPPUDRAFT_305716	2.04529e-76	Daphnia pulex	EFX88154		0.5
GASN01028960.1	hypothetical protein DAPPUDRAFT_303125	1.28109e-149	Daphnia pulex	EFX89249		0.5
GASN01407950.1	Carboxylic ester hydrolase	8.51264e-42	Daphnia magna	KZS04109		0.5
GASN01339092.1	glycoside hydrolase family 9	5.6414e-42	Medauroidea extradentata	AMH40372	GH9	0.5
GASN01015552.1	hypothetical protein BRAFLDRAFT_59392	3.95883e-44	Branchiostoma floridae	XP_002595048	GH2	0.5
GASN01029736.1	hypothetical protein LOTGIDRAFT_101222, partial	3.93194e-114	Lottia gigantea	XP_009054280	GH30	0.5
GASN01034876.1	hypothetical protein DAPPUDRAFT_312137	0	Daphnia pulex	EFX87689	GH31	0.4
GASN01029828.1	glycosyl hydrolase	6.43999e-96	Paenibacillus harenae	WP_028612328	GH30	0.4
GASN01410537.1	glycosyl hydrolase	6.74597e-94	Paenibacillus alginolyticus	WP_051253683	GH30	0.4
GASN01032706.1	PREDICTED: uncharacterized protein LOC105830158 isoform X1	3.60198e-14	Monomorium pharaonis	XP_012524782		0.4
GASN01400178.1	PREDICTED: epididymal secretory protein E1	1.73106e-30	Monomorium pharaonis	XP_012533990		0.4
GASN01411998.1	Beta-glucuronidase	0	Zootermopsis nevadensis	KDR15442	GH2	0.4
GASN01010168.1	PREDICTED: sialate O-acetylesterase	3.07126e-52	Eptesicus fuscus	XP_008140805		0.4
GASN01000667.1	chymotrypsin	5.94509e-78	Teleogryllus emma	ABV32556		0.4
GASN01032791.1	hypothetical protein L798_13618, partial	2.73602e-140	Zootermopsis nevadensis	KDR11965	GH31	0.4
GASN01031960.1	glucan endo-1,6-beta-glucosidase	3.91795e-82	Alkaliflexus imshenetskii	WP_026473942	GH30	0.4
GASN01389369.1	digestive serine protease	9.59957e-24	Sitodiplosis mosellana	ADR80134		0.4
GASN01400234.1	gamma-interferon-inducible lysosomal thiol reductase	1.60943e-36	Litopenaeus vannamei	ADR31352		0.4
GASN01001362.1	PREDICTED: uncharacterized protein LOC105689943	9.7071e-76	Athalia rosae	XP_012262762		0.4
GASN01409216.1	chitinase 1A	1.15993e-152	Macrobrachium nipponense	AHL28104	GH18	0.4
GASN01358104.1	PREDICTED: transmembrane protease serine 9	4.4379e-11	Mesocricetus auratus	XP_012978388		0.4
GASN01394064.1	pupal cuticle protein	4.57932e-23	Culex quinquefasciatus	XP_001869012		0.4
GASN01025832.1	hypothetical protein DAPPUDRAFT_312137	0	Daphnia pulex	EFX87689	GH31	0.4
GASN01391876.1	Carboxypeptidase B	7.54565e-61	Zootermopsis nevadensis	KDR24475		0.4
GASN01407914.1	PREDICTED: uncharacterized protein LOC106471123	5.20254e-77	Limulus polyphemus	XP_013787168	AA15	0.4
GASN01014997.1	PREDICTED: uncharacterized protein LOC100373394	6.84809e-20	Saccoglossus kowalevskii	XP_006826009		0.4
GASN01027850.1	Retinoid-inducible serine carboxypeptidase, partial	7.05852e-162	Zootermopsis nevadensis	KDR22344		0.4
GASN01413005.1	Alpha-mannosidase	0	Daphnia magna	KZS14076	GH38	0.4
GASN01002340.1	carboxypeptidase	7.92676e-114	Eupolyphaga sinensis	AEI58660		0.4
GASN01406997.1	PREDICTED: uncharacterized protein LOC101746909	8.04388e-12	Bombyx mori	XP_004928501		0.4
GASN01028533.1	PREDICTED: uncharacterized protein LOC105690000	2.06625e-20	Athalia rosae	XP_012262889		0.4
GASN01034426.1	putative family 31 glucosidase	0	Zootermopsis nevadensis	KDR11966	GH31	0.4
GASN01411849.1	hypothetical protein L798_13618, partial	0	Zootermopsis nevadensis	KDR11965	GH31	0.4
GASN01017561.1	PREDICTED: sialate O-acetylesterase	2.2701e-51	Eptesicus fuscus	XP_008140805		0.4
