# Supplementary material for: An ancient family of lytic polysaccharide monooxygenases with roles in arthropod development and biomass digestion
Source: Nat Commun. 2018 Feb 22;9:756. doi: 10.1038/s41467-018-03142-x (PMC5823890; doi:10.1038/s41467-018-03142-x)
Supplement: Supplementary file 8 — Supplementary Data 5 [file 41467_2018_3142_MOESM8_ESM.xlsx]

## Sheet: Sheet1
Hit values obtained by searching LPMO protein sequences against the hidden Markov model (HMM) created from the multiple sequence alignment of AA15s
Protein_ID	Organism	AA9	AA10	AA11	AA13	AA14	AA15
4422	Macrotermes natalensis	no hit	no hit	no hit	no hit	no hit	5.4e-101
X777_05875	Cerapachys biroi	no hit	no hit	no hit	no hit	no hit	6.5e-98
GSOID_T00013713001	Oikopleura dioica	no hit	no hit	no hit	no hit	no hit	5.8e-54
AIG56411.1	Achlya hypogyna	no hit	no hit	no hit	no hit	no hit	2.9e-56
XP_001951239.1	Acyrthosiphon pisum	no hit	no hit	no hit	no hit	no hit	3.8e-108
CAPTEDRAFT_135197	Capitella teleta	no hit	no hit	no hit	no hit	no hit	5.3e-106
TcasGA2_TC016350	Tribolium castaneum	no hit	no hit	no hit	no hit	no hit	1.2e-92
LOC107066236	Polistes dominula	no hit	no hit	no hit	no hit	no hit	2.8e-96
GSOID_T00007694001	Oikopleura dioica	no hit	no hit	no hit	no hit	no hit	6.2e-55
GSADVT00052325001	Adineta vaga	no hit	no hit	no hit	no hit	no hit	8.0e-114
GSOID_T00017269001	Oikopleura dioica	no hit	no hit	no hit	no hit	no hit	1.8e-58
CGI_10009098	Crassostrea gigas	no hit	no hit	no hit	no hit	no hit	4.3e-77
DAPPUDRAFT_317372	Daphnia pulex	no hit	no hit	no hit	no hit	no hit	1.8e-93
H257_14650	Aphanomyces astaci	no hit	no hit	no hit	no hit	no hit	6.3e-44
XP_011443721.1	Crassostrea gigas	no hit	no hit	no hit	no hit	no hit	6.1e-89
Dmel_CG41284	Drosophila melanogaster	no hit	no hit	no hit	no hit	no hit	1.1e-105
NZGP_EFP4496N	Terebella lapidaria	no hit	no hit	no hit	no hit	no hit	6.4e-103
GSADVT00027788001	Adineta vaga	no hit	no hit	no hit	no hit	no hit	2.2e-111
WN55_07331	Dufourea novaeangliae	no hit	no hit	no hit	no hit	no hit	4.6e-99
ATCVMO0605SPH_435R	Acanthocystis turfacea Chlorella virus MO0605SPH	no hit	no hit	no hit	no hit	no hit	5.7e-123
comp65178_c0_seq1_6_ORF10_336	Goniomonas avonlea	no hit	no hit	no hit	no hit	no hit	7.4e-46
LOC106469569	Limulus polyphemus	no hit	no hit	no hit	no hit	no hit	1.6e-100
XP_015779014.1	Acropora digitifera	no hit	no hit	no hit	no hit	no hit	3.0e-78
H257_19120	Aphanomyces astaci	no hit	no hit	no hit	no hit	no hit	1.3e-43
XP_013379229.1	Lingula anatina	no hit	no hit	no hit	no hit	no hit	2.1e-157
Znev_07521	Zootermopsis nevadensis	no hit	no hit	no hit	no hit	no hit	6.6e-94
PBCVCVA1_834R	Paramecium bursaria Chlorella virus A1	no hit	no hit	no hit	no hit	no hit	3.0e-122
PBCVCVG1_792R	Paramecium bursaria Chlorella virus CVG-1	no hit	no hit	no hit	no hit	no hit	1.0e-121
XP_011422473.1	Crassostrea gigas	no hit	no hit	no hit	no hit	no hit	7.1e-87
Os5_167L	Only Syngen Nebraska virus 5	no hit	no hit	no hit	no hit	no hit	4.6e-113
GSADVT00026179001	Adineta vaga	no hit	no hit	no hit	no hit	no hit	5.6e-118
PBCVNW6652_821R	Paramecium bursaria Chlorella virus NW665.2	no hit	no hit	no hit	no hit	no hit	2.8e-121
ATCVNEJV3_431R	Acanthocystis turfacea Chlorella virus NE-JV-3	no hit	no hit	no hit	no hit	no hit	3.9e-123
LOC101862713	Aplysia californica	no hit	no hit	no hit	no hit	no hit	3.0e-100
Znev_03930	Zootermopsis nevadensis	no hit	no hit	no hit	no hit	no hit	2.3e-99
XP_001631457.1	Nematostella vectensis	no hit	no hit	no hit	no hit	no hit	1.8e-57
TcasGA2_TC016346	Tribolium castaneum	no hit	no hit	no hit	no hit	no hit	9.0e-77
PBCVNEJV1_734L	Paramecium bursaria Chlorella virus NE-JV-1	no hit	no hit	no hit	no hit	no hit	1.5e-116
AIG56514.1	Achlya hypogyna	no hit	no hit	no hit	no hit	no hit	3.9e-56
X975_18720	Stegodyphus mimosarum	no hit	no hit	no hit	no hit	no hit	5.6e-107
CAPTEDRAFT_224259	Capitella teleta	no hit	no hit	no hit	no hit	no hit	6.5e-114
PBCVCZ2_798R	Paramecium bursaria Chlorella virus CZ-2	no hit	no hit	no hit	no hit	no hit	5.1e-121
ENN82088.1	Dendroctonus ponderosae	no hit	no hit	no hit	no hit	no hit	1.2e-58
RR46_10422	Papilio xuthus	no hit	no hit	no hit	no hit	no hit	9.3e-108
PBCVMA1D_367L	Paramecium bursaria Chlorella virus MA-1D	no hit	no hit	no hit	no hit	no hit	6.3e-107
G5I_11002	Acromyrmex echinatior	no hit	no hit	no hit	no hit	no hit	4.2e-101
GSADVT00029577001	Adineta vaga	no hit	no hit	no hit	no hit	no hit	1.1e-117
OCBIM_22016714mg	Octopus bimaculoides	no hit	no hit	no hit	no hit	no hit	3.3e-79
H257_18059	Aphanomyces astaci	no hit	no hit	no hit	no hit	no hit	5.5e-48
AHGP_EFPD7WGC	Lottia gigantea	no hit	no hit	no hit	no hit	no hit	1.3e-112
GSADVT00000378001	Adineta vaga	no hit	no hit	no hit	no hit	no hit	3.0e-112
WH47_05885	Habropoda laboriosa	no hit	no hit	no hit	no hit	no hit	5.0e-81
AR158_C423L	Paramecium bursaria Chlorella virus AR158	no hit	no hit	no hit	no hit	no hit	5.6e-107
GSADVT00058642001	Adineta vaga	no hit	no hit	no hit	no hit	no hit	1.3e-105
Dmel_CG42749	Drosophila melanogaster	no hit	no hit	no hit	no hit	no hit	5.2e-111
ATCVOR07043_431R	Acanthocystis turfacea Chlorella virus OR0704.3	no hit	no hit	no hit	no hit	no hit	7.4e-124
PBCVCVR1_839R	Paramecium bursaria Chlorella virus CVR-1	no hit	no hit	no hit	no hit	no hit	3.0e-112
H257_15224	Aphanomyces astaci	no hit	no hit	no hit	no hit	no hit	9.8e-46
AHGP_EFPD8G8H	Lottia gigantea	no hit	no hit	no hit	no hit	no hit	4.3e-99
H257_16962	Aphanomyces astaci	no hit	no hit	no hit	no hit	no hit	1.6e-43
XP_011424285.1	Crassostrea gigas	no hit	no hit	no hit	no hit	no hit	4.8e-101
ENN81884.1	Dendroctonus ponderosae	no hit	no hit	no hit	no hit	no hit	2.0e-98
AC249_AIPGENE18167	Exaiptasia pallida	no hit	no hit	no hit	no hit	no hit	7.2e-60
LDEC003840_PA	Leptinotarsa decemlineata	no hit	no hit	no hit	no hit	no hit	8.9e-96
ATCVCan0610SP_442R	Acanthocystis turfacea Chlorella virus Can0610SP	no hit	no hit	no hit	no hit	no hit	2.6e-124
13713001	Oikopleura dioica	no hit	no hit	no hit	no hit	no hit	5.8e-54
NZGP_EFP4P1ZG	Terebella lapidaria	no hit	no hit	no hit	no hit	no hit	1.9e-116
AHGP_EFPD8G8G	Lottia gigantea	no hit	no hit	no hit	no hit	no hit	1.0e-88
AHGP_EFPD8L0B	Lottia gigantea	no hit	no hit	no hit	no hit	no hit	1.4e-110
RR48_05368	Papilio machaon	no hit	no hit	no hit	no hit	no hit	6.2e-107
ALC53_03224	Atta colombica	no hit	no hit	no hit	no hit	no hit	4.6e-101
SPRG_06923	Saprolegnia parasitica	no hit	no hit	no hit	no hit	no hit	8.9e-51
MT325_M701R	Paramecium bursaria Chlorella virus A1	no hit	no hit	no hit	no hit	no hit	4.6e-121
LOC108729902	Trachymyrmex zeteki	no hit	no hit	no hit	no hit	no hit	5.7e-96
PBCVCviKI_370L	Paramecium bursaria Chlorella virus CviKI	no hit	no hit	no hit	no hit	no hit	2.0e-120
CGI_10007833	Crassostrea gigas	no hit	no hit	no hit	no hit	no hit	4.0e-95
Bimp_2.0_BIMP10366_PA	Bombus impatiens	no hit	no hit	no hit	no hit	no hit	3.5e-97
SPRG_08684	Saprolegnia parasitica	no hit	no hit	no hit	no hit	no hit	1.4e-55
H257_17732	Aphanomyces astaci	no hit	no hit	no hit	no hit	no hit	3.2e-44
SDRG_16162	Saprolegnia diclina	no hit	no hit	no hit	no hit	no hit	2.1e-54
DAPPUDRAFT_58486	Daphnia pulex	no hit	no hit	no hit	no hit	no hit	3.3e-90
AHGP_EFPD90GS	Lottia gigantea	no hit	no hit	no hit	no hit	no hit	3.4e-49
ATCVMN08101_468R	Acanthocystis turfacea Chlorella virus MN0810.1	no hit	no hit	no hit	no hit	no hit	1.7e-120
AHGP_EFPD80HN	Lottia gigantea	no hit	no hit	no hit	no hit	no hit	3.8e-71
GSADVT00035363001	Adineta vaga	no hit	no hit	no hit	no hit	no hit	5.0e-113
TcasGA2_TC016347	Tribolium castaneum	no hit	no hit	no hit	no hit	no hit	3.2e-76
PBCVAP110A_828R	Paramecium bursaria Chlorella virus AP110A	no hit	no hit	no hit	no hit	no hit	2.6e-122
LOTGIDRAFT_156189	Lottia gigantea	no hit	no hit	no hit	no hit	no hit	1.6e-94
XP_971367.2	Tribolium castaneum	no hit	no hit	no hit	no hit	no hit	1.3e-95
ATCVGM07011_436R	Acanthocystis turfacea Chlorella virus GM0701.1	no hit	no hit	no hit	no hit	no hit	5.2e-122
IscW_ISCW014726	Ixodes scapularis	no hit	no hit	no hit	no hit	no hit	3.7e-104
CGI_10014561	Crassostrea gigas	no hit	no hit	no hit	no hit	no hit	6.1e-89
PE03881601386	Terebella lapidaria	no hit	no hit	no hit	no hit	no hit	6.4e-103
LOC107223546	Neodiprion lecontei	no hit	no hit	no hit	no hit	no hit	3.4e-83
PBCVCVB1_791R	Paramecium bursaria Chlorella virus CVB-1	no hit	no hit	no hit	no hit	no hit	2.9e-122
AHGP_EFPD86ZN	Lottia gigantea	no hit	no hit	no hit	no hit	no hit	4.0e-100
AC249_AIPGENE19167	Exaiptasia pallida	no hit	no hit	no hit	no hit	no hit	1.8e-57
355001	Oikopleura dioica	no hit	no hit	no hit	no hit	no hit	7.3e-69
ATCVTN60342_425R	Acanthocystis turfacea Chlorella virus TN603.4.2	no hit	no hit	no hit	no hit	no hit	3.6e-122
ABV60334.1	Lutzomyia longipalpis	no hit	no hit	no hit	no hit	no hit	3.3e-103
X777_07772	Cerapachys biroi	no hit	no hit	no hit	no hit	no hit	2.2e-83
GSADVT00013705001	Adineta vaga	no hit	no hit	no hit	no hit	no hit	1.2e-112
GSADVT00035364001	Adineta vaga	no hit	no hit	no hit	no hit	no hit	1.5e-114
H257_18897	Aphanomyces astaci	no hit	no hit	no hit	no hit	no hit	1.5e-44
XP_014781288.1	Octopus bimaculoides	no hit	no hit	no hit	no hit	no hit	3.8e-82
17269001	Oikopleura dioica	no hit	no hit	no hit	no hit	no hit	1.8e-58
GSOID_T00022745001	Oikopleura dioica	no hit	no hit	no hit	no hit	no hit	6.5e-55
H257_10988	Aphanomyces astaci	no hit	no hit	no hit	no hit	no hit	4.5e-51
DAPPUDRAFT_306978	Daphnia pulex	no hit	no hit	no hit	no hit	no hit	8.4e-94
ENN82087.1	Dendroctonus ponderosae	no hit	no hit	no hit	no hit	no hit	2.8e-50
AIG55958.1	Achlya hypogyna	no hit	no hit	no hit	no hit	no hit	8.7e-53
AIG56032.1	Achlya hypogyna	no hit	no hit	no hit	no hit	no hit	5.4e-54
XP_005092455.1	Aplysia californica	no hit	no hit	no hit	no hit	no hit	9.9e-104
XP_013418191.1	Lingula anatina	no hit	no hit	no hit	no hit	no hit	1.9e-99
PBCVCZ2_459L	Paramecium bursaria Chlorella virus CZ-2	no hit	no hit	no hit	no hit	no hit	3.0e-84
GSOID_T00019152001	Oikopleura dioica	no hit	no hit	no hit	no hit	no hit	6.2e-55
XP_015779014.1	Acropora digitifera	no hit	no hit	no hit	no hit	no hit	3.0e-78
PBCVMA1E_407L	Paramecium bursaria Chlorella virus MA-1E	no hit	no hit	no hit	no hit	no hit	2.0e-120
PEDANT_PE04011605992	Terebella lapidaria	no hit	no hit	no hit	no hit	no hit	2.2e-116
GPECTOR_32g414	Gonium pectorale	no hit	no hit	no hit	no hit	no hit	3.7e-41
ENN75490.1	Dendroctonus ponderosae	no hit	no hit	no hit	no hit	no hit	2.6e-86
OCBIM_22027801mg	Octopus bimaculoides	no hit	no hit	no hit	no hit	no hit	1.4e-94
SDRG_14951	Saprolegnia diclina	no hit	no hit	no hit	no hit	no hit	1.8e-56
7694001	Oikopleura dioica	no hit	no hit	no hit	no hit	no hit	6.2e-55
H257_05075	Aphanomyces astaci	no hit	no hit	no hit	no hit	no hit	5.4e-48
PBCVOR070422_473L	Paramecium bursaria Chlorella virus OR0704.2.2	no hit	no hit	no hit	no hit	no hit	3.0e-84
LOTGIDRAFT_122611	Lottia gigantea	no hit	no hit	no hit	no hit	no hit	1.3e-101
SDRG_16643	Saprolegnia diclina	no hit	no hit	no hit	no hit	no hit	1.9e-56
XP_975752.1	Tribolium castaneum	no hit	no hit	no hit	no hit	no hit	2.2e-78
XP_968864.2	Tribolium castaneum	no hit	no hit	no hit	no hit	no hit	4.5e-82
SPRG_06922	Saprolegnia parasitica	no hit	no hit	no hit	no hit	no hit	1.5e-47
CGI_10022903	Crassostrea gigas	no hit	no hit	no hit	no hit	no hit	7.8e-82
AHGP_EFPD4J0Z	Capitella teleta	no hit	no hit	no hit	no hit	no hit	8.2e-114
AHGP_EFPD8L0C	Lottia gigantea	no hit	no hit	no hit	no hit	no hit	9.6e-111
ZHAS_00008145	Anopheles sinensis	no hit	no hit	no hit	no hit	no hit	2.7e-80
WN48_00347	Eufriesea mexicana	no hit	no hit	no hit	no hit	no hit	1.7e-100
Bimp_2.0_BIMP18800_PA	Bombus impatiens	no hit	no hit	no hit	no hit	no hit	1.8e-103
XP_968715.2	Tribolium castaneum	no hit	no hit	no hit	no hit	no hit	2.6e-152
Cre07_g317250_t1_1	Chlamydomonas reinhardtii	no hit	no hit	no hit	no hit	no hit	1.8e-52
SPRG_15210	Saprolegnia parasitica	no hit	no hit	no hit	no hit	no hit	2.1e-55
SDRG_16642	Saprolegnia diclina	no hit	no hit	no hit	no hit	no hit	7.5e-51
PBCVNEJV4_390L	Paramecium bursaria Chlorella virus NE-JV-4	no hit	no hit	no hit	no hit	no hit	9.5e-121
X975_05238	Stegodyphus mimosarum	no hit	no hit	no hit	no hit	no hit	1.1e-89
XP_001944390.1	Acyrthosiphon pisum	no hit	no hit	no hit	no hit	no hit	1.1e-98
PBCVNY2B_484L	Paramecium bursaria Chlorella virus NY-2B	no hit	no hit	no hit	no hit	no hit	5.6e-107
g.18152	Auxenochlorella protothecoides	no hit	no hit	no hit	no hit	no hit	3.3e-57
AEA76329.1	Mamestra configurata	no hit	no hit	no hit	no hit	no hit	2.3e-109
354001	Oikopleura dioica	no hit	no hit	no hit	no hit	no hit	1.3e-69
PBCVCvsA1_380L	Paramecium bursaria Chlorella virus CvsA1	no hit	no hit	no hit	no hit	no hit	2.0e-120
Phum_PHUM564580	Pediculus humanus	no hit	no hit	no hit	no hit	no hit	3.5e-104
GSADVT00052326001	Adineta vaga	no hit	no hit	no hit	no hit	no hit	5.0e-113
CpipJ_CPIJ003581	Culex quinquefasciatus	no hit	no hit	no hit	no hit	no hit	2.3e-82
JAS03617.1	Pinctada fucata	no hit	no hit	no hit	no hit	no hit	4.8e-75
07.g317250.t1.2PACid:19859518	Chlamydomonas reinhardtii	no hit	no hit	no hit	no hit	no hit	1.8e-52
KGM_15623	Danaus plexippus	no hit	no hit	no hit	no hit	no hit	2.1e-103
PBCVCan184_839R	Paramecium bursaria Chlorella virus Can18-4	no hit	no hit	no hit	no hit	no hit	3.7e-122
H257_11800	Aphanomyces astaci	no hit	no hit	no hit	no hit	no hit	2.7e-51
XP_013379243.1	Lingula anatina	no hit	no hit	no hit	no hit	no hit	3.6e-73
APZ42_014850	Daphnia magna	no hit	no hit	no hit	no hit	no hit	1.5e-87
ALC62_11016	Cyphomyrmex costatus	no hit	no hit	no hit	no hit	no hit	9.4e-99
CGI_10006051	Crassostrea gigas	no hit	no hit	no hit	no hit	no hit	4.8e-101
EAG_13268	Camponotus floridanus	no hit	no hit	no hit	no hit	no hit	1.2e-100
SPRG_12207	Saprolegnia parasitica	no hit	no hit	no hit	no hit	no hit	1.4e-54
PBCVAN69C_395L	Paramecium bursaria Chlorella virus AN69C	no hit	no hit	no hit	no hit	no hit	3.5e-120
NEMVEDRAFT_v1g209103	Nematostella vectensis	no hit	no hit	no hit	no hit	no hit	1.8e-57
OTAU008848_PA	Aspergillus bisporus	no hit	no hit	no hit	no hit	no hit	2.2e-66
RR46_04743	Papilio xuthus	no hit	no hit	no hit	no hit	no hit	2.8e-96
ALC56_08473	Trachymyrmex septentrionalis	no hit	no hit	no hit	no hit	no hit	1.5e-101
KXJ07706.1	Exaiptasia pallida	no hit	no hit	no hit	no hit	no hit	1.8e-57
SDRG_10847	Saprolegnia diclina	no hit	no hit	no hit	no hit	no hit	9.4e-47
XP_011452747.1	Crassostrea gigas	no hit	no hit	no hit	no hit	no hit	4.3e-77
PBCVIL3A_386L	Paramecium bursaria Chlorella virus IL-3A	no hit	no hit	no hit	no hit	no hit	3.5e-120
XP_001625511.1	Nematostella vectensis	no hit	no hit	no hit	no hit	no hit	1.4e-57
PBCVKS1B_314L	Paramecium bursaria Chlorella virus KS1B	no hit	no hit	no hit	no hit	no hit	1.8e-119
ATCVWI0606_457R	Acanthocystis turfacea Chlorella virus WI0606	no hit	no hit	no hit	no hit	no hit	6.0e-123
XP_011422474.1	Crassostrea gigas	no hit	no hit	no hit	no hit	no hit	7.9e-82
AAC96700.2	Paramecium bursaria Chlorella virus 1	no hit	no hit	no hit	no hit	no hit	1.5e-120
H257_19137	Aphanomyces astaci	no hit	no hit	no hit	no hit	no hit	2.4e-50
SDRG_10853	Saprolegnia diclina	no hit	no hit	no hit	no hit	no hit	8.7e-54
XP_013397367.1	Lingula anatina	no hit	no hit	no hit	no hit	no hit	2.1e-88
Bimp_2.0_BIMP10366_PA	Bombus impatiens	no hit	no hit	no hit	no hit	no hit	3.5e-97
XP_968569.3	Tribolium castaneum	no hit	no hit	no hit	no hit	no hit	1.0e-80
KXJ07708.1	Exaiptasia pallida	no hit	no hit	no hit	no hit	no hit	1.1e-54
g.61856	Auxenochlorella protothecoides	no hit	no hit	no hit	no hit	no hit	2.2e-41
SPRG_01734	Saprolegnia parasitica	no hit	no hit	no hit	no hit	no hit	1.7e-53
XP_013390112.1	Lingula anatina	no hit	no hit	no hit	no hit	no hit	1.5e-100
FR483_N690R	Paramecium bursaria Chlorella virus A1	no hit	no hit	no hit	no hit	no hit	3.1e-122
GSADVT00018150001	Adineta vaga	no hit	no hit	no hit	no hit	no hit	1.9e-107
LDEC005375_PA	Leptinotarsa decemlineata	no hit	no hit	no hit	no hit	no hit	2.4e-82
LOTGIDRAFT_183168	Lottia gigantea	no hit	no hit	no hit	no hit	no hit	1.1e-112
Amel_4.5_GB40830_PA	Apis mellifera	no hit	no hit	no hit	no hit	no hit	6.5e-101
EAI_10007	Harpegnathos saltator	no hit	no hit	no hit	no hit	no hit	2.6e-83
KXJ11431.1	Exaiptasia pallida	no hit	no hit	no hit	no hit	no hit	7.2e-60
EAI_14329	Harpegnathos saltator	no hit	no hit	no hit	no hit	no hit	5.0e-101
XP_014781285.1	Octopus bimaculoides	no hit	no hit	no hit	no hit	no hit	4.0e-90
H257_04901	Aphanomyces astaci	no hit	no hit	no hit	no hit	no hit	1.7e-49
XP_013418191.1	Lingula anatina	no hit	no hit	no hit	no hit	no hit	1.9e-99
SPRG_06921	Saprolegnia parasitica	no hit	no hit	no hit	no hit	no hit	5.2e-45
DAPPUDRAFT_65736	Daphnia pulex	no hit	no hit	no hit	no hit	no hit	5.9e-84
PBCVFr5L_797R	Paramecium bursaria Chlorella virus Fr5L	no hit	no hit	no hit	no hit	no hit	5.8e-121
TcasGA2_TC016349	Tribolium castaneum	no hit	no hit	no hit	no hit	no hit	3.8e-82
Amel_4.5_GB51764_PA	Apis mellifera	no hit	no hit	no hit	no hit	no hit	1.8e-98
ATCVBr0604L_431R	Acanthocystis turfacea Chlorella virus Br0604L	no hit	no hit	no hit	no hit	no hit	4.9e-122
AIG56033.1	Achlya hypogyna	no hit	no hit	no hit	no hit	no hit	3.0e-49
Bimp_2.0_BIMP18800_PA	Bombus impatiens	no hit	no hit	no hit	no hit	no hit	1.8e-103
SDRG_10854	Saprolegnia diclina	no hit	no hit	no hit	no hit	no hit	1.0e-58
DAPPUDRAFT_302006	Daphnia pulex	no hit	no hit	no hit	no hit	no hit	1.1e-68
XP_973033.2	Tribolium castaneum	no hit	no hit	no hit	no hit	no hit	2.6e-98
H257_11799	Aphanomyces astaci	no hit	no hit	no hit	no hit	no hit	3.5e-48
AC249_AIPGENE19168	Exaiptasia pallida	no hit	no hit	no hit	no hit	no hit	1.1e-54
GSADVT00039949001	Adineta vaga	no hit	no hit	no hit	no hit	no hit	2.1e-107
XP_966436.1	Tribolium castaneum	no hit	no hit	no hit	no hit	no hit	1.5e-79
AaeL_AAEL013197	Aedes aegypti	no hit	no hit	no hit	no hit	no hit	2.8e-82
KGM_05486	Danaus plexippus	no hit	no hit	no hit	no hit	no hit	5.9e-91
PBCVOR070422_804R	Paramecium bursaria Chlorella virus OR0704.2.2	no hit	no hit	no hit	no hit	no hit	5.5e-121
X777_07774	Cerapachys biroi	no hit	no hit	no hit	no hit	no hit	1.8e-90
ATCVNEJV2_462R	Acanthocystis turfacea Chlorella virus NE-JV-2	no hit	no hit	no hit	no hit	no hit	1.6e-122
L798_01446	Zootermopsis nevadensis	no hit	no hit	no hit	no hit	no hit	2.3e-99
RR48_12653	Papilio machaon	no hit	no hit	no hit	no hit	no hit	3.0e-97
RP20_CCG014038	Aedes albopictus	no hit	no hit	no hit	no hit	no hit	3.9e-84
Dmel_CG4362	Drosophila melanogaster	no hit	no hit	no hit	no hit	no hit	2.6e-104
OCBIM_22027799mg	Octopus bimaculoides	no hit	no hit	no hit	no hit	no hit	1.0e-91
AIG56126.1	Achlya hypogyna	no hit	no hit	no hit	no hit	no hit	9.5e-56
ATCVCanal1_405R	Acanthocystis turfacea Chlorella virus Canal-1	no hit	no hit	no hit	no hit	no hit	1.4e-120
g18271_t1	Goniomonas avonlea	no hit	no hit	no hit	no hit	no hit	5.8e-46
PBCVCVM1_832R	Paramecium bursaria Chlorella virus CVM-1	no hit	no hit	no hit	no hit	no hit	2.7e-122
ENN80510.1	Dendroctonus ponderosae	no hit	no hit	no hit	no hit	no hit	2.4e-129
WN48_02330	Eufriesea mexicana	no hit	no hit	no hit	no hit	no hit	1.7e-78
Dmel_CG42598	Drosophila melanogaster	no hit	no hit	no hit	no hit	no hit	6.4e-107
GSOID_T00029730001	Oikopleura dioica	no hit	no hit	no hit	no hit	no hit	7.2e-59
GSADVT00007279001	Adineta vaga	no hit	no hit	no hit	no hit	no hit	1.8e-108
H257_18208	Aphanomyces astaci	no hit	no hit	no hit	no hit	no hit	9.2e-50
XP_008199965.1	Tribolium castaneum	no hit	no hit	no hit	no hit	no hit	3.8e-82
LOTGIDRAFT_195131	Lottia gigantea	no hit	no hit	no hit	no hit	no hit	3.9e-111
PBCVNYs1_495L	Paramecium bursaria Chlorella virus NYs1	no hit	no hit	no hit	no hit	no hit	6.3e-107
H257_13245	Aphanomyces astaci	no hit	no hit	no hit	no hit	no hit	1.9e-47
CGI_10025118	Crassostrea gigas	no hit	no hit	no hit	no hit	no hit	7.4e-103
KGM_05487	Danaus plexippus	no hit	no hit	no hit	no hit	no hit	4.8e-94
NY2A_B480L	Paramecium bursaria Chlorella virus NY2A	no hit	no hit	no hit	no hit	no hit	5.5e-107
CGI_10023804	Crassostrea gigas	no hit	no hit	no hit	no hit	no hit	7.1e-87
